# Supplementary material for: Efficient Preparation of Small-Sized Transition Metal Dichalcogenide Nanosheets by Polymer-Assisted Ball Milling
Source: Molecules. 2022 Nov 12;27(22):7810. doi: 10.3390/molecules27227810 (PMC9694012; doi:10.3390/molecules27227810)
Supplement: Supplementary file 1 [file molecules-27-07810-s001.zip]

Archive with 1 entries (1 files):
- molecules-2037523-supplementary.pdf
